# Supplementary material for: SYVN1-MTR4-MAT2A Signaling Axis Regulates Methionine Metabolism in Glioma Cells
Source: Front Cell Dev Biol. 2021 Mar 30;9:633259. doi: 10.3389/fcell.2021.633259 (PMC8042234; doi:10.3389/fcell.2021.633259)
Supplement: Supplementary Table 1 — Identities of differential metabolites between U251 and U251-M. [file Data_Sheet_1.xlsx]

## Sheet: Sheet1
NO.	Abbreviation	Molecular formula	Mass	Rt(min)	Theoretical Mass	ppm	VIP	Folda	Trendb
1	PC(16:0/0:0)	C24H51NO7P	495.332	14.9091	495.332	-1.59489	1.39586	1.66809	↑
2	S-Propyl-L-cysteine	CH13NO2S	163.066	2.31583	163.067	-3.67702	1.09732	0.65443	↓
3	(±)-2-Methylthiazolidine	C4H9NS	103.045	4.76412	103.046	-3.8835	1.44071	0.244238	↓
4	PE(22:6(4Z,7Z,10Z,13Z,16Z,19Z) /18:4(6Z,9Z,12Z,15Z))	C45H70NO8P	783.482	7.53811	783.484	-1.79404	1.19572	0.481083	↓
5	Thiamine	C12H17N4OS	265.114	1.29517	265.112	5.63443	1.27189	0.537446	↓
6	9,10,13-Trihydroxystearic acid	C18H36O5	332.256	18.4294	332.256	-1.1273	1.24946	1.88827	↑
7	Phenylalanyl-Aspartate	C13H16N2O5	280.105	4.60283	280.106	-4.72008	1.25927	0.355337	↓
8	trans-S-(1-Propenyl)-L-cysteine	C6H11NO2S	161.05	1.82179	161.051	-3.41175	1.50856	0.142623	↓
9	D-1-Aminopropan-2-ol O-phosphate	C3H10NO4P	155.034	1.51841	155.035	-1.93548	1.8822	0.248344	↓
10	N-Acetyl-L-methionine	C7H13NO3S	191.061	4.75689	191.062	-4.78522	3.55687	0.257098	↓
11	nn-Dimethylaniline-n-oxide	C8H11NO	137.084	1.978	137.084	0.262927	1.02571	0.46086	↓
12	1-Octadecanamine	C18H39N	269.308	12.6479	269.308	-0.930309	10.9092	0.883219	↓
13	Cyclohexylamine	C6H13N	99.1049	3.21207	99.1048	1.01595	1.06411	0.183725	↓
14	Threoninyl-Leucine	C10H20N2O4	232.143	3.346	232.142	1.26236	1.90984	2.1008	↑
15	Carnitine	C7H16NO3	162.114	1.2875	162.113	4.20751	2.63135	0.637267	↓
16	Pantothenic Acid	C9H17NO5	219.11	3.24117	219.111	-3.0715	6.91679	1.29112	↑
17	D-Biotin	C10H16N2O3S	244.087	5.97522	244.088	-4.5082	1.95417	1.35565	↑
18	Isopentenyl pyrophosphate	C5H12O7P2	246.008	1.338	246.006	10.4644	1.02061	0.211382	↓
19	Homospermidine	C8H21N3	159.173	0.933167	159.174	-2.81564	1.0065	3.05735	↑
20	Butyrylcarnitine	C11H21NO4	231.146	3.66418	231.147	-5.01368	8.55625	0.293678	↓
21	Valyl-Leucine	C11H22N2O3	230.162	4.69661	230.163	-6.27207	3.5185	0.07701	↓
22	5'-Methylthioadenosine	C11H15N5O3S	297.087	4.56128	297.09	-6.93623	4.28424	0.106179	↓
23	Spermidine	C7H19N3	145.158	0.940111	145.158	0.0163931	5.27977	1.2434	↑
24	(+/-)-3-[(2-methyl-3-furyl)thio]-2-butanone	C9H12O2S	184.058	0.918222	184.056	10.8696	1.39237	0.833538	↓
25	PI(18:0/0:0)	C27H53O12P	600.326	4.81372	600.327	-2.10612	2.26286	0.434694	↓
26	Glu-Val	C10H18N2O5	246.12	3.46506	246.122	-4.76299	2.73244	0.199131	↓
27	Leucyl-Glutamate	C11H20N2O5	260.136	3.47128	260.137	-3.92982	2.67119	0.203136	↓
28	Pantothenamide	C9H18N2O4	218.126	2.82206	218.127	-4.84896	2.22116	0.239061	↓
29	Diisobutyl phthalate	C16H22O4	278.151	14.7852	278.152	-4.70932	1.43448	0.600133	↓
30	Dexpanthenol	C9H19NO4	205.13	3.23606	205.131	-5.89318	1.20358	0.253869	↓
31	Benzoquinoneacetic acid	C8H6O4	166.026	14.7849	166.027	-4.26916	1.50956	0.599594	↓
32	Norepinephrine	C8H11NO3	169.074	1.29444	169.074	1.81525	1.0303	0.577487	↓
33	Valyl-Valine	C10H20N2O3	216.145	2.15671	216.147	-10.6135	1.79864	0.430483	↓
34	sn-glycero-3-Phosphocholine	C8H20NO6P	257.102	1.35961	257.103	-4.37496	4.39327	0.509336	↓
35	Folic acid	C19H19N7O6	441.138	5.12433	441.14	-3.35913	1.76321	0.387944	↓
36	Methacholine	C8H18NO2	160.135	1.17493	160.134	7.16359	1.73173	0.481499	↓
37	Lysyl-Leucine	C12H25N3O3	259.188	1.41883	259.19	-4.60107	1.40169	0.123137	↓
38	Oleamide	C18H35NO	281.271	15.5209	281.272	-3.78914	1.0993	1.41459	↑
39	Furfuryl thioacetate	C7H8O2S	156.025	4.75594	156.025	1.28083	1.7285	0.262827	↓
40	Sodium glycocholate	C26H43NO6	465.306	10.5122	465.309	-6.31852	1.15225	0.443741	↓
41	n-Methylnicotinamide	C7H8N2O	136.063	1.25983	136.064	-4.13888	5.66575	0.441266	↓
42	Glycyl-L-leucine	C8H16N2O3	188.115	3.21222	188.116	-3.68291	1.81145	0.234085	↓
43	Lycoperoside D	C39H65NO12	739.455	7.40606	739.451	6.12104	1.25422	0.562796	↓
44	Hippuric acid	C9H9NO3	179.057	5.66055	179.058	-4.71039	1.84871	0.248921	↓
45	Tripropylamine	C9H21N	143.167	4.49644	143.167	-4.19355	1.07638	1.78098	↑
Supplementary table2. Identities of differential metabolites between U251-M and U251-M+PF9366.
NO.	Abbreviation	Molecular formula	Mass	Rt(min)	Theoretical Mass	ppm	VIP	Folda	Trenda
1	Sphingosine	C18H38NO2	299.282	9.76	300.29	-3368.9	3.0028	0.36	↓
2	LysoPE(0:0/20:4)	C25H44NO7P	501.286	10.2	501.286	0	2.08627	0.17	↓
3	LysoPC(16:0)	C24H50NO7P	495.332	10.92	495.332	0	1.85571	0.59	↓
4	Octadecenoylcarnitine	C25H47NO4	425.35	11.95	425.351	-0.235294	1.82886	0.34	↓
5	Hypoxanthine	C5H4N4O	136.039	1.02	136.038	5.14706	1.50876	1.91	↑
6	LysoPC(18:0)	C26H54NO7P	523.364	13.57	523.364	-0.191205	1.41115	1.52	↑
7	LysoPC(18:1)	C26H52NO7P	521.348	11.77	521.348	-0.191939	1.30798	2.36	↓
8	N-Undecanoylglycine	C13H25NO3	243.183	6.59	243.183	-0.411523	1.23894	0.35	↓
9	Palmitoleoylethanolamde	C18H35NO2	297.267	8.87	297.267	-1.0101	1.2226	0.33	↓
10	Phytosphingosine	C18H39NO3	317.293	5.76	317.293	0	1.22231	2.68	↑
11	Sphinganine	C18H39NO2	301.298	10.18	301.298	-0.996678	1.14114	0.3	↓
VIP: variable importance in the projection. ↑indicates higher lever in model groups than control groups, ↓represents relatively lower in model groups compared to control groups.
